# Supplementary material for: Doxorubicin-Loaded Core–Shell UiO-66@SiO2 Metal–Organic Frameworks for Targeted Cellular Uptake and Cancer Treatment
Source: Pharmaceutics. 2022 Jun 23;14(7):1325. doi: 10.3390/pharmaceutics14071325 (PMC9324125; doi:10.3390/pharmaceutics14071325)
Supplement: Supplementary file 1 [file pharmaceutics-14-01325-s001.zip]

Archive with 1 entries (1 files):
- pharmaceutics-1734284-supplementary.pdf
